# Supplementary material for: Chemical Changes in the Broccoli Volatilome Depending on the Tissue Treatment
Source: Molecules. 2022 Jan 14;27(2):500. doi: 10.3390/molecules27020500 (PMC8778298; doi:10.3390/molecules27020500)
Supplement: Supplementary file 1 [file molecules-27-00500-s001.zip]

Archive with 1 entries (1 files):
- molecules-1517807-supplementary.pdf
